# Supplementary material for: Power and sample size estimation in microarray studies
Source: BMC Bioinformatics. 2010 Jan 25;11:48. doi: 10.1186/1471-2105-11-48 (PMC2837028; doi:10.1186/1471-2105-11-48)
Supplement: Additional file 1 — The software for the algorithm of the proposed method. It provides software and an example for the algorithm of the proposed method. [file 1471-2105-11-48-S1.TXT]

1. This is the souce code of a software for calculating the needed number of arrays to detec at least the specified sensitivity 
   with 95% probability, for controlling the false discovery rate (FDR),in microarray studies.
   The algorithm is described in the paper #Power and Sample Size Estimation in Microarray Studies" by Lin WJ, Hsueh HM and Chen JJ (2009).
   The software is based on the free software environment "R".

2. Parameters

   Input:
   (1) pilot_dataset: a pilot dataset with np subjects (columns) and m genes (rows) 
   (2) n0p: the sample size of pilot dataset in the control group.
   (3) pi1: the expected proportion of the differentially expressed genes.
   (4) fdr: the desired FDR.
   (5) lambda0: the desired sensitivity.
   (7) effect_size: a specified vector of effect sizes of the differentially expressed genes or a constant effect size.
   (8) initial_n: a initial sample size.
   
   Output: The needed sample size per group. 
      


3. Souce code

sample_size_needed=function(pilot_dataset,n0p ,pi1 ,fdr,lambda0, effect_size, initial_n){
	
    m=nrow(pilot_dataset)
    m1=m*pi1
    m0=m-m1
    np=ncol(pilot_dataset)
    n1p=np-n0p

    alpha=(m1*lambda0)*fdr/(m0*(1-fdr))
    
    combns=combn(1:np,n0p)
    permutations=NULL
    for(i in 1:choose(np,n0p)){
	permutations=rbind(permutations,c(combns[,i],setdiff(1:np,combns[,i])))	    
    }
    
    n=initial_n
    u=distribution_of_sensitivity(pilot_dataset,n0p,n1p,effect_size,m,m1,n,alpha,permutations)
    if(quantile(u,1-0.95) < (m1*lambda0)){
	while(quantile(u,1-0.95) < (m1*lambda0)){
	    n=n+1
	    u=distribution_of_sensitivity(pilot_dataset,n0p,n1p,effect_size,m,m1,n,alpha,permutations)
	    }
        return(n)
	}else{

	return(n)
    }	        		  	
}

distribution_of_sensitivity=function(pilot_dataset,n0p,n1p,effect_size,m,m1,n,alpha,permutations){


    np=n0p+n1p
    f1=(qt(1-alpha/2,2*n-2))/(qt(1-alpha/2,np-2))
    f2=sqrt(np/(np-2))
    f=f1*f2
    s0=NULL
    s1=NULL
	for(i in 1:nrow(permutations)){
		px=pilot_dataset[,permutations[i,]]
	    ttest=NULL
	    sigma=NULL
	    for(j in 1:m){
		    ttest=c(ttest,t.test(px[j,(n0p+1):np],px[j,1:n0p],var.equal=TRUE)$statistic)
		    sigma=c(sigma,sqrt((var(px[j,1:n0p])*(n0p-1)+var(px[j,(n0p+1):np])*(n1p-1))/(np-2)))
	    }
	index=sample(1:m)
	s1=rbind( s1,f*ttest[index[1:m1]] + effect_size/(sigma[index[1:m1]]*sqrt(2/n)) )
	s0=c( s0,f*ttest[index[(m1+1):m]] )
    }
    
   cutoff=c(quantile(s0,alpha/2),quantile(s0,1-alpha/2))
   
   u=NULL
   for(i in 1:nrow(permutations)){
	   s1b=s1[i,]
	   u=c(u,length(s1b[s1b<cutoff[1] | s1b>cutoff[2]]))
   }
     
    return(u)
}


4. Examples

   #pilot dataset with np=8 subjects and m=2000 genes.
   np=8
   m=2000
   pilot_dataset=matrix(rnorm(m*np),ncol=(np))
   
   #the sample size of pilot dataset in the control group.
   n0p=4
   #the expected proportion of the differentially expressed genes.
   pi1=0.05
   #the desired FDR.
   fdr=0.05
   #the desired sensitivity.
   lambda0=0.6
   #the constant effect size
   effect_size=2 
   #the initial sample size.
   initial_n=9
   
   n=sample_size_needed(pilot_dataset,n0p ,pi1 ,fdr,lambda0, effect_size, initial_n)

   n
